# Supplementary material for: Decoding the first mitogenomes of Polycelis (Platyhelminthes, Tricladida, Planariidae): genomic architecture, evolutionary dynamics, and phylogenomic implication
Source: BMC Genomics. 2026 Jan 5;27:130. doi: 10.1186/s12864-025-12467-z (PMC12870015; doi:10.1186/s12864-025-12467-z)
Supplement: Supplementary file 1 — Supplementary Material 1. [file 12864_2025_12467_MOESM1_ESM.xlsx]

## Sheet: Sheet1
Table S1 Best partitioning schemes and models based on different datasets for Bayesian inference (BI) analysis selected by PartitionFinder.
Dataset		Partitioning scheme	model		Dataset		Partitioning scheme	model
P12R		P1: (atp6 codon1, nad4L codon1)	GTR+I+G		P123		P1: (atp6 codon1, nad4L codon1)	GTR+I+G
		P2: (nad4L codon2, nad2 codon2, atp6 codon2)	GTR+I+G				P2: (nad4L codon2, nad2 codon2, atp6 codon2)	GTR+I+G
		P3: (cox1 codon1)	GTR+I+G				P3: (atp6 codon3)	GTR+G
		P4: (cox1 codon2)	GTR+I+G				P4: (cox1 codon1)	GTR+I+G
		P5: (cox2 codon1)	GTR+I+G				P5: (cox1 codon2)	GTR+I+G
		P6: (cox2 codon2)	GTR+I+G				P6: (cox1 codon3, cytb codon3, nad1 codon3)	GTR+I+G
		P7: (cox3 codon1)	GTR+G				P7: (cox2 codon1)	GTR+I+G
		P8: (cox3 codon2)	GTR+G				P8: (cox2 codon2)	GTR+I+G
		P9: (cytb codon1, nad1 codon1)	GTR+I+G				P9: (cox2 codon3, nad5 codon3)	GTR+I+G
		P10: (cytb codon2)	GTR+I+G				P10: (cox3 codon1)	GTR+I+G
		P11: (nad1 codon2)	GTR+I+G				P11: (cox3 codon2)	GTR+G
		P12: (nad2 codon1, nad6 codon1)	GTR+I+G				P12: (nad4L codon3, nad4 codon3, cox3 codon3)	GTR+I+G
		P13: (nad3 codon1)	GTR+I+G				P13: (cytb codon1, nad1 codon1)	GTR+I+G
		P14: (nad3 codon2)	GTR+G				P14: (cytb codon2)	GTR+I+G
		P15: (nad4 codon1)	GTR+I+G				P15: (nad1 codon2)	GTR+I+G
		P16: (nad4 codon2, nad5 codon2, nad6 codon2)	GTR+I+G				P16: (nad2 codon1, nad6 codon1)	GTR+I+G
		P17: (nad5 codon1)	GTR+I+G				P17: (nad6 codon3, nad2 codon3)	GTR+I+G
		P18: (rrnL)	GTR+G				P18: (nad3 codon1)	GTR+I+G
		P19: (rrnS)	GTR+G				P19: (nad3 codon2)	GTR+G
							P20: (nad3 codon3)	GTR+G
							P21: (nad4 codon1)	GTR+I+G
							P22: (nad4 codon2, nad6 codon2, nad5 codon2)	GTR+I+G
							P23: (nad5 codon1)	GTR+I+G
P123R		P1: (nad4L codon1, atp6 codon1)	GTR+I+G		P123RT		P1: (nad4L codon1, atp6 codon1)	GTR+I+G
		P2: (nad2 codon2, nad4L codon2, atp6 codon2)	GTR+I+G				P2: (nad2 codon2, nad4L codon2, atp6 codon2)	GTR+I+G
		P3: (atp6 codon3)	GTR+G				P3: (atp6 codon3)	GTR+G
		P4: (cox1 codon1)	GTR+I+G				P4: (cox1 codon1)	GTR+I+G
		P5: (cox1 codon2)	GTR+I+G				P5: (cox1 codon2)	GTR+I+G
		P6: (cox1 codon3, cytb codon3, nad1 codon3)	GTR+I+G				P6: (cox1 codon3, cytb codon3, nad1 codon3)	GTR+I+G
		P7: (cox2 codon1)	GTR+I+G				P7: (cox2 codon1)	GTR+I+G
		P8: (cox2 codon2)	GTR+I+G				P8: (cox2 codon2)	GTR+I+G
		P9: (cox2 codon3, nad5 codon3)	GTR+I+G				P9: (cox2 codon3, nad5 codon3)	GTR+I+G
		P10: (cox3 codon1)	GTR+I+G				P10: (cox3 codon1)	GTR+I+G
		P11: (cox3 codon2)	GTR+I+G				P11: (cox3 codon2)	GTR+I+G
		P12: (nad4L codon3, nad4 codon3, cox3 codon3)	GTR+I+G				P12: (nad4L codon3, nad4 codon3, cox3 codon3)	GTR+I+G
		P13: (cytb codon1, nad1 codon1)	GTR+I+G				P13: (cytb codon1, nad1 codon1)	GTR+I+G
		P14: (cytb codon2)	GTR+I+G				P14: (cytb codon2)	GTR+I+G
		P15: (nad1 codon2)	GTR+I+G				P15: (nad1 codon2)	GTR+I+G
		P16: (nad2 codon1, nad6 codon1)	GTR+I+G				P16: (nad2 codon1, nad6 codon1)	GTR+I+G
		P17: (nad6 codon3, nad2 codon3)	GTR+I+G				P17: (nad6 codon3, nad2 codon3)	GTR+I+G
		P18: (nad3 codon1)	GTR+I+G				P18: (nad3 codon1)	GTR+I+G
		P19: (nad3 codon2)	GTR+G				P19: (nad3 codon2)	GTR+G
		P20: (nad3 codon3)	HKY+G				P20: (nad3 codon3)	GTR+G
		P21: (nad4 codon1)	GTR+I+G				P21: (nad4 codon1)	GTR+I+G
		P22: (nad4 codon2, nad6 codon2, nad5 codon2)	GTR+I+G				P22: (nad4 codon2, nad6 codon2, nad5 codon2)	GTR+I+G
		P23: (nad5 codon1)	GTR+I+G				P23: (nad5 codon1)	GTR+I+G
		P24: (rrnL)	GTR+G				P24: (rrnL)	GTR+G
		P25: (rrnS)	GTR+G				P25: (trnA, rrnS)	GTR+G
							P26: (trnN, trnT, trnC)	HKY+G
							P27: (trnD, trnV, trnK, trnH)	HKY+I+G
							P28: (trnW, trnS2, trnE, trnF, trnY)	HKY+G
							P29: (trnM, trnL1, trnG)	GTR+G
							P30: (trnI)	GTR+I+G
							P31: (trnL2, trnP, trnR, trnQ)	GTR+G
							P32: (trnS1)	GTR+I+G
P123-AA		P1: (nad2, nad6, atp6, nad4L)	CPREV+I+G
		P2: (cox1, cytb, nad1)	CPREV+I+G
		P3: (cox2)	VT+I+G
		P4: (nad3, cox3, nad4, nad5)	CPREV+I+G
