# Supplementary material for: Decoding the first mitogenomes of Polycelis (Platyhelminthes, Tricladida, Planariidae): genomic architecture, evolutionary dynamics, and phylogenomic implication
Source: BMC Genomics. 2026 Jan 5;27:130. doi: 10.1186/s12864-025-12467-z (PMC12870015; doi:10.1186/s12864-025-12467-z)
Supplement: Supplementary file 2 — Supplementary Material 2. [file 12864_2025_12467_MOESM2_ESM.xlsx]

## Sheet: Sheet1
Table S2 Best partitioning schemes and models based on different datasets for maximum likelihood (ML) analysis selected by ModelFinder.
Dataset		Partitioning scheme	model
P12R		P1: (atp6 codon1, nad2 codon1, nad3 codon1, nad5 codon1)	TIM2+F+I+I+R4
		P2: (atp6 codon2, cox3 codon2, nad2 codon2, nad4L codon2, nad4 codon2, nad5 codon2)	GTR+F+I+G4
		P3: (cox1 codon1, cytb codon1, nad1 codon1)	TVM+F+I+G4
		P4: (cox1 codon2, cytb codon2, nad1 codon2, nad3 codon2)	GTR+F+I+G4
		P5: (cox2 codon1)	TIM2+F+I+G4
		P6: (cox2 codon2, nad6 codon2)	GTR+F+I+G4
		P7: (cox3 codon1, nad4L codon1, nad4 codon1)	TIM2+F+I+I+R4
		P8: (nad6 codon1)	TPM2u+F+I+G4
		P9: (rrnL, rrnS)	TVM+F+G4
P123		P1: (atp6 codon1, cox3 codon1, nad3 codon1, nad4L codon1, nad4 codon1, nad5 codon1)	TIM2+F+I+I+R4
		P2: (atp6 codon2, cox3 codon2, nad2 codon2, nad4L codon2, nad4 codon2, nad5 codon2, nad6 codon2)	GTR+F+I+G4
		P3: (atp6 codon3, cox2 codon3, cox3 codon3, nad2 codon3, nad4L codon3, nad4 codon3, nad5 codon3, nad6 codon3)	TIM2+F+I+I+R4
		P4: (cox1 codon1, cytb codon1, nad1 codon1)	TVM+F+I+G4
		P5: (cox1 codon2, cytb codon2, nad1 codon2, nad3 codon2)	GTR+F+I+G4
		P6: (cox1 codon3, cytb codon3, nad1 codon3, nad3 codon3)	TIM+F+I+I+R4
		P7: (cox2 codon1)	TIM2+F+I+G4
		P8: (cox2 codon2)	TPM3u+F+I+G4
		P9: (nad2 codon1, nad6 codon1)	TIM2+F+I+G4
P123R		P1: (atp6 codon1, nad2 codon1, nad3 codon1, nad5 codon1)	TIM2+F+I+I+R4
		P2: (atp6 codon2, cox3 codon2, nad2 codon2, nad4L codon2, nad4 codon2, nad5 codon2, nad6 codon2)	GTR+F+I+G4
		P3: (atp6 codon3, cox2 codon3, cox3 codon3, nad2 codon3, nad4L codon3, nad4 codon3, nad5 codon3, nad6 codon3)	TIM2+F+I+I+R4
		P4: (cox1 codon1, cytb codon1, nad1 codon1)	TVM+F+I+G4
		P5: (cox1 codon2, cytb codon2, nad1 codon2, nad3 codon2)	GTR+F+I+G4
		P6: (cox1 codon3, cytb codon3, nad1 codon3, nad3 codon3)	TIM+F+I+I+R4
		P7: (cox2 codon1)	TIM2+F+I+G4
		P8: (cox2 codon2)	TPM3u+F+I+G4
		P9: (cox3 codon1, nad4L codon1, nad4 codon1)	TIM2+F+R5
		P10: (nad6 codon1, rrnL, rrnS)	TVM+F+G4
P123RT		P1: (atp6 codon1, nad2 codon1, nad3 codon1, nad5 codon1)	TIM2+F+I+I+R4
		P2: (atp6 codon2, cox3 codon2, nad2 codon2, nad4L codon2, nad4 codon2, nad5 codon2)	GTR+F+I+G4
		P3: (atp6 codon3, cox2 codon3, cox3 codon3, nad4 codon3, nad5 codon3, nad6 codon3)	TIM2+F+I+I+R4
		P4: (cox1 codon1, cytb codon1, nad1 codon1)	TVM+F+I+G4
		P5: (cox1 codon2, cytb codon2, nad1 codon2, nad3 codon2, trnI)	GTR+F+I+G4
		P6: (cox1 codon3, cytb codon3, nad1 codon3, nad3 codon3)	TIM+F+I+I+R4
		P7: (cox2 codon1)	TIM2+F+I+G4
		P8: (cox2 codon2, nad6 codon2)	GTR+F+I+G4
		P9: (cox3 codon1, nad4L codon1, nad4 codon1, trnN)	TIM2+F+I+G4
		P10: (nad2 codon3, nad4L codon3)	TIM2+F+I+G4
		P11: (nad6 codon1)	TPM2u+F+I+G4
		P12: (rrnL, rrnS, trnA, trnD, trnM, trnT, trnV)	TVM+F+G4
		P13: (trnC, trnE, trnF, trnH, trnL1, trnS2, trnY)	TN+F+G4
		P14: (trnG, trnK, trnP, trnQ)	TPM3u+F+I+I+R3
		P15: (trnL2, trnR, trnS1)	TVM+F+G4
		P16: (trnW)	HKY+F+G4
P123-AA		P1: (atp6, cox3, nad3, nad4L, nad4, nad5)	mtInv+F+I+I+R5
		P2: (cox1, cytb, nad1)	mtZOA+F+I+I+R5
		P3: (cox2)	mtInv+F+I+G4
		P4: (nad2)	mtInv+F+I+G4
		P5: (nad6)	mtInv+F+G4
