# Supplementary material for: Decoding the first mitogenomes of Polycelis (Platyhelminthes, Tricladida, Planariidae): genomic architecture, evolutionary dynamics, and phylogenomic implication
Source: BMC Genomics. 2026 Jan 5;27:130. doi: 10.1186/s12864-025-12467-z (PMC12870015; doi:10.1186/s12864-025-12467-z)
Supplement: Supplementary file 4 — Supplementary Material 4. [file 12864_2025_12467_MOESM4_ESM.xlsx]

## Sheet: Sheet1
Table S3 Genetic distance analysis of four Polycelis species.
	P. yangchengensis-MT	P. yangchengensis-1	P. yangchengensis-2	P. yangchengensis-3	P. yangchengensis-4	P. yangchengensis-5	P. yangchengensis-6	Polycelis sp. QHY-MT	Polycelis sp. QHY-1	Polycelis sp. QHY-2	Polycelis sp. QHY-3	Polycelis sp. QHY-4	Polycelis sp. QHY-5	Polycelis sp. QHY-6	Polycelis sp. QHY-7	P. nyingchica-MT	P. nyingchica-1	P. nyingchica-2	P. nyingchica-3	P. nyingchica-4	P. nyingchica-5	P. nyingchica-6	Polycelis sp. NMA-MT	Polycelis sp. NMA-1	Polycelis sp. NMA-2	Polycelis sp. NMA-3	Polycelis sp. NMA-4	Polycelis sp. NMA-5	Polycelis sp. NMA-6
P. yangchengensis-MT
P. yangchengensis-1	0.00127389
P. yangchengensis-2	0	0.00127389
P. yangchengensis-3	0.00127348	0.00254899	0.00127348
P. yangchengensis-4	0	0.00127389	0	0.00127348
P. yangchengensis-5	0	0.00127389	0	0.00127348	0
P. yangchengensis-6	0	0.00127389	0	0.00127348	0	0
Polycelis sp. QHY-MT	0.0531789	0.0517822	0.0531789	0.0545357	0.0531789	0.0531789	0.0531789
Polycelis sp. QHY-1	0.0543501	0.0529573	0.0543501	0.0557067	0.0543501	0.0543501	0.0543501	0.00255551
Polycelis sp. QHY-2	0.0543909	0.0529962	0.0543909	0.0557467	0.0543909	0.0543909	0.0543909	0	0.00254899
Polycelis sp. QHY-3	0.0543909	0.0529962	0.0543909	0.0557467	0.0543909	0.0543909	0.0543909	0	0.00254899	0
Polycelis sp. QHY-4	0.0543909	0.0529962	0.0543909	0.0557467	0.0543909	0.0543909	0.0543909	0	0.00254899	0	0
Polycelis sp. QHY-5	0.0557467	0.0543501	0.0557467	0.0571053	0.0557467	0.0557467	0.0557467	0	0.00382654	0.00127348	0.00127348	0.00127348
Polycelis sp. QHY-6	0.0543909	0.0529962	0.0543909	0.0557467	0.0543909	0.0543909	0.0543909	0	0.00254899	0	0	0	0.00127348
Polycelis sp. QHY-7	0.0544632	0.0530665	0.0544632	0.0558209	0.0544632	0.0544632	0.0544632	0	0.00255224	0	0	0	0.0012751	0
P. nyingchica-MT	0.126217	0.124677	0.126217	0.127707	0.126217	0.126217	0.126217	0.120416	0.121479	0.123046	0.123046	0.123046	0.123092	0.123046	0.123217
P. nyingchica-1	0.126164	0.124625	0.126164	0.127654	0.126164	0.126164	0.126164	0.120371	0.121442	0.123003	0.123003	0.123003	0.123046	0.123003	0.123174	0.00510654
P. nyingchica-2	0.126217	0.124677	0.126217	0.127707	0.126217	0.126217	0.126217	0.120416	0.121479	0.123046	0.123046	0.123046	0.123092	0.123046	0.123217	0.00255103	0.00510654
P. nyingchica-3	0.127763	0.126217	0.127763	0.129255	0.127763	0.127763	0.127763	0.121947	0.123003	0.124577	0.124577	0.124577	0.124625	0.124577	0.12475	0.00511513	0.0102546	0.00769246
P. nyingchica-4	0.124677	0.123141	0.124677	0.126164	0.124677	0.124677	0.124677	0.118889	0.119959	0.121519	0.121519	0.121519	0.121563	0.121519	0.121688	0.00127389	0.00382777	0.00127389	0.00640214
P. nyingchica-5	0.126217	0.124677	0.126217	0.127707	0.126217	0.126217	0.126217	0.120416	0.121479	0.123046	0.123046	0.123046	0.123092	0.123046	0.123217	0	0.00510654	0.00255103	0.00511513	0.00127389
P. nyingchica-6	0.127763	0.126217	0.127763	0.129255	0.127763	0.127763	0.127763	0.121947	0.123003	0.124577	0.124577	0.124577	0.124625	0.124577	0.12475	0.00511513	0.0102546	0.00769246	0	0.00640214	0.00511513
Polycelis sp. NMA-MT	0.0627891	0.0642095	0.0627891	0.0641576	0.0627891	0.0627891	0.0627891	0.0380052	0.0419317	0.039239	0.039239	0.039239	0.0405748	0.039239	0.0392904	0.135256	0.138329	0.138386	0.136818	0.136818	0.135256	0.136818
Polycelis sp. NMA-1	0.0655288	0.0669533	0.0655288	0.0669028	0.0655288	0.0655288	0.0655288	0.0406814	0.044615	0.0419133	0.0419133	0.0419133	0.0432544	0.0419133	0.0419683	0.136713	0.139791	0.139843	0.138276	0.138276	0.136713	0.138276	0.0025494
Polycelis sp. NMA-2	0.0627891	0.0642095	0.0627891	0.0641576	0.0627891	0.0627891	0.0627891	0.0380052	0.0419317	0.039239	0.039239	0.039239	0.0405748	0.039239	0.0392904	0.135256	0.138329	0.138386	0.136818	0.136818	0.135256	0.136818	0	0.0025494
Polycelis sp. NMA-3	0.0627891	0.0642095	0.0627891	0.0641576	0.0627891	0.0627891	0.0627891	0.0380052	0.0419317	0.039239	0.039239	0.039239	0.0405748	0.039239	0.0392904	0.135256	0.138329	0.138386	0.136818	0.136818	0.135256	0.136818	0	0.0025494	0
Polycelis sp. NMA-4	0.0627891	0.0642095	0.0627891	0.0641576	0.0627891	0.0627891	0.0627891	0.0380052	0.0419317	0.039239	0.039239	0.039239	0.0405748	0.039239	0.0392904	0.135256	0.138329	0.138386	0.136818	0.136818	0.135256	0.136818	0	0.0025494	0	0
Polycelis sp. NMA-5	0.0627891	0.0642095	0.0627891	0.0641576	0.0627891	0.0627891	0.0627891	0.0380052	0.0419317	0.039239	0.039239	0.039239	0.0405748	0.039239	0.0392904	0.135256	0.138329	0.138386	0.136818	0.136818	0.135256	0.136818	0	0.0025494	0	0	0
Polycelis sp. NMA-6	0.0627891	0.0642095	0.0627891	0.0641576	0.0627891	0.0627891	0.0627891	0.0380052	0.0419317	0.039239	0.039239	0.039239	0.0405748	0.039239	0.0392904	0.135256	0.138329	0.138386	0.136818	0.136818	0.135256	0.136818	0	0.0025494	0	0	0	0
