# Supplementary material for: Decoding the first mitogenomes of Polycelis (Platyhelminthes, Tricladida, Planariidae): genomic architecture, evolutionary dynamics, and phylogenomic implication
Source: BMC Genomics. 2026 Jan 5;27:130. doi: 10.1186/s12864-025-12467-z (PMC12870015; doi:10.1186/s12864-025-12467-z)
Supplement: Supplementary file 5 — Supplementary Material 5. [file 12864_2025_12467_MOESM5_ESM.xlsx]

## Sheet: Sheet1
Table S4 Nucleotide composition of the mitogenomes of four Polycelis species.
Region	Species	Size(bp)	T%	C%	A%	G%	AT%	GC%	AT-skew	GC-skew
Whole genome	P. yangchengensis	14714	48.8	8.7	24.9	17.6	73.7	26.3	-0.324	0.341
	P. nyingchica	16029	48.5	8.2	25.4	18	73.9	26.2	-0.313	0.373
	Polycelis sp. QHY	16839	48.6	8.5	26.1	16.7	74.7	25.2	-0.301	0.328
	Polycelis sp. NMA	16623	48.7	8.7	25.8	16.8	74.5	25.5	-0.308	0.316
PCGs	P. yangchengensis	10827	49.8	9	22.7	18.5	72.5	27.5	-0.375	0.346
	P. nyingchica	10899	50	8.3	22.3	19.3	72.3	27.6	-0.383	0.397
	Polycelis sp. QHY	10938	49.8	8.7	22.7	18.7	72.5	27.4	-0.373	0.363
	Polycelis sp. NMA	10911	49.7	8.9	22.7	18.7	72.4	27.6	-0.373	0.353
1st condon position	P. yangchengensis	3609	43.5	8.9	24.5	23.1	68	32	-0.28	0.445
	P. nyingchica	3633	43.5	8.8	24.4	23.3	67.9	32.1	-0.283	0.455
	Polycelis sp. QHY	3646	43.4	9	24.6	23	68	32	-0.276	0.44
	Polycelis sp. NMA	3637	43.4	9.3	24.3	23	67.7	32.3	-0.282	0.426
2st condon position	P. yangchengensis	3609	50	13.9	19.3	16.8	69.3	30.7	-0.442	0.096
	P. nyingchica	3633	50.1	13.5	19.2	17.1	69.3	30.6	-0.445	0.117
	Polycelis sp. QHY	3646	50.1	13.7	19.3	16.9	69.4	30.6	-0.444	0.105
	Polycelis sp. NMA	3637	50	13.7	19.3	17	69.3	30.7	-0.443	0.105
3st condon position	P. yangchengensis	3609	55.9	4.3	24.2	15.6	80.1	19.9	-0.396	0.571
	P. nyingchica	3633	56.5	2.7	23.3	17.5	79.8	20.2	-0.416	0.731
	Polycelis sp. QHY	3646	55.8	3.5	24.2	16.1	80	19.6	-0.395	0.64
	Polycelis sp. NMA	3637	55.7	3.8	24.6	15.9	80.3	19.7	-0.388	0.618
tRNAs	P. yangchengensis	1409	43.7	7.9	32.9	15.4	76.6	23.3	-0.141	0.319
	P. nyingchica	1406	43.4	8	33.2	15.4	76.6	23.4	-0.133	0.319
	Polycelis sp. QHY	1411	44.2	7.7	33.6	14.5	77.8	22.2	-0.136	0.306
	Polycelis sp. NMA	1411	43.9	7.7	33.3	15.1	77.2	22.8	-0.137	0.323
rRNAs	P. yangchengensis	1568	46	8.2	30	15.8	76	24	-0.21	0.317
	P. nyingchica	1570	45.5	8	31	15.5	76.5	23.5	-0.191	0.322
	Polycelis sp. QHY	1570	45.8	8	30.6	15.5	76.4	23.5	-0.198	0.317
	Polycelis sp. NMA	1569	45.6	8.2	30.7	15.6	76.3	23.8	-0.196	0.314
NCR	P. yangchengensis	493	44.6	6.7	32.7	16	77.3	22.7	-0.154	0.471
	P. nyingchica	1821	44.1	8	32.9	15	77	23	-0.145	0.304
	Polycelis sp. QHY	2628	47	8.3	33.3	11.4	80.3	19.7	-0.171	0.157
	Polycelis sp. NMA	2425	48	9.2	31.8	11	79.8	20.2	-0.203	0.089
