# Supplementary material for: Decoding the first mitogenomes of Polycelis (Platyhelminthes, Tricladida, Planariidae): genomic architecture, evolutionary dynamics, and phylogenomic implication
Source: BMC Genomics. 2026 Jan 5;27:130. doi: 10.1186/s12864-025-12467-z (PMC12870015; doi:10.1186/s12864-025-12467-z)
Supplement: Supplementary file 6 — Supplementary Material 6. [file 12864_2025_12467_MOESM6_ESM.xlsx]

## Sheet: Sheet1
Table S5 Mitogenomic organization of four Polycelis species.
Gene	Position		Size(bp)	IGN(bp)	Condon		Anti-Condon
	From	To			Start	Stop
cox1	1/1/1/1	1639/1659/1639/1639	1639/1659/1639/1639		ATG/ATG/ATG/ATG	T/TAA/T/T
trnE	1633/1639/1633/1633	1697/1703/1695/1694	65/65/63/62	-7/-21/-7/-7			UUC/UUC/UUC/UUC
nad6	1699/1705/1697/1696	2193/2199/2191/2190	495/495/495/495	1/1/1/1	TTG/TTG/TTG/TTG	TAA/TAA/TAA/TAA
nad5	2199/2204/2197/2195	3845/3850/3843/3841	1647/1647/1647/1647	5/4/5/4	ATG/ATG/ATG/ATG	TAA/TAA/TAA/TAA
trnS2	3844/3849/3842/3840	3903/3908/3901/3899	60/60/60/60	-2/-2/-2/-2			UGA/UGA/UGA/UGA
trnD	3920/3923/3919/3920	3981/3986/3982/3983	62/64/64/64	16/14/17/20			GUC/GUC/GUC/GUC
trnR	3985/3990/3986/3987	4042/4048/4043/4044	58/59/58/58	3/3/3/3			UCG/UCG/UCG/UCG
cox3	4105/4069/4067/4064	4893/4893/4891/4894	789/825/825/831	62/20/23/19	TTG/TTG/TTG/ATT	TAG/TAG/TAG/TAG
trnI	4892/4892/4890/4893	4953/4953/4951/4954	62/62/62/62	0.25			GAU/GAU/GAU/GAU
trnQ	4955/4956/4953/4956	5020/5021/5018/5021	66/66/66/66	1/2/1/1			UUG/UUG/UUG/UUG
trnK	5010/5011/5008/5011	5075/5076/5072/5075	66/66/65/65	-11/-11/-11/-11			CUU/CUU/CUU/CUU
atp6	5075/5076/5072/5075	5740/5741/5737/5740	666/666/666/666	-1/-1-/-1/-1	ATG/GTG/ATG/ATG	TAA/TAA/TAA/TAA
trnV	5742/5742/5739/5742	5805/5804/5804/5807	64/63/66/66	1/0/1/1			UAC/UAC/UAC/UAC
nad1	5806/5805/5805/5808	6696/6695/6695/6698	891/891/891/891	0/0/0/0	ATT/ATT/ATT/ATT	TAA/TAA/TAA/TAA
trnW	6695/6695/6694/6697	6758/6757/6757/6761	64/63/64/65	-2/-1/-2/-2			UCA/UCA/UCA/UCA
cox2	6756/6755/6755/6759	7406/7405/7405/7409	651/651/651/651	-3/-3/-3/-3	TTG/TTG/TTG/TTG	TAA/TAA/TAA/TAA
trnP	7402/7401/7401/7405	7464/7463/7463/7467	63/63/63/63	-5/-5/-5/-5			UGG/UGG/UGG/UGG
nad3	7498/7464/7464/7501	7829/7823/7828/7832	332/360/365/332	33/0/0/33	GTG/GTG/ATT/GTG	TA/TAG/TA/TA
trnA	7823/7823/7822/7826	7885/7886/7884/7888	63/64/63/63	-7/1/-7/-7			UGC/UGC/UGC/UGC
nad2	7944/7942/7886/7890	8876/8862/8860/8864	933/921/975/975	58/55/1/1	GTG/GTG/TTG/TTG	TAA/TAA/TAA/TAG
NCR	8877/8863/8861/8865	9369/10683/11488/11289	493/1821/2628/2425	0/0/0/0
trnC	9370/10684/11489/11290	9432/10745/11552/11352	63/62/64/63	0/0/0/0			GCA/GCA/GCA/GCA
rrnS	9433/10746/11553/11353	10079/11396/12202/12001	647/651/650/649	0/0/0/0
trnL1	10080/11397/12203/12002	10151/11465/12274/12073	72/69/72/72	0/0/0/0			UAG/UAG/UAG/UAG
trnY	10143/11460/12266/12073	10210/11528/12332/12132	68/69/67/60	-9/-6/-9/-1			GUA/GUA/GUA/GUA
trnG	10211/11529/12333/12134	10277/11594/12402/12203	67/66/70/70	0/0/0/1			UCC/UCC/UCC/UCC
trnS1	10272/11589/12396/12199	10340/11657/12464/12266	69/69/69/68	-6/-6/-7/-5			UCU/UCU/UCU/AAC
rrnL	10341/11658/12465/12267	11261/12576/13384/13186	921/919/920/920	0/0/0/0
trnL2	11262/12577/13385/13187	11326/12641/13448/13250	65/65/64/64	0/0/0/0			UAA/UAA/UAA/UAA
trnT	11328/12643/13453/13248	11388/12703/13513/13316	61/61/61/69	1/1/4/-3			UUA/UUA/UGU/UCU
trnN	11401/12711/13525/13320	11466/12776/13590/13385	66/66/66/66	12/7/11/3			GUU/GUU/GUU/GUU
cytb	11485/12795/13609/13404	12633/13940/14754/14552	1149/1146/1149/1149	18/18/18/18	ATG/ATG/ATG/ATG	TAG/TAG/TAG/TAG
nad4L	12647/13954/14771/14566	12922/14229/15046/14841	276/276/276/276	13/13/13/13	TTG/TTG/TTG/TTG	TAG/TAG/TAG/TAG
nad4	12891/14198/15015/14810	14252/15559/16376/16171	1362/1362/1362/1362	-32/-32/-32/-32	ATG/ATG/ATG/ATG	TAA/TAG/TAA/TAA
trnM	14270/15580/16394/16184	14329/15640/16453/16243	60/61/60/60	17/20/17/12			CAU/CAU/CAU/CAU
trnH	14505/15807/16631/16415	14564/15866/16691/16475	60/60/61/61	175/166/177/171			GUG/GUG/GUG/GUG
trnF	14571/15872/16698/16481	14635/15934/16760/16544	65/63/63/64	6/5/6/5			GAA/GAA/GAA/GAA
