# Supplementary material for: Decoding the first mitogenomes of Polycelis (Platyhelminthes, Tricladida, Planariidae): genomic architecture, evolutionary dynamics, and phylogenomic implication
Source: BMC Genomics. 2026 Jan 5;27:130. doi: 10.1186/s12864-025-12467-z (PMC12870015; doi:10.1186/s12864-025-12467-z)
Supplement: Supplementary file 7 — Supplementary Material 7. [file 12864_2025_12467_MOESM7_ESM.xlsx]

## Sheet: Sheet1
Table S6 Codon usage in the mitogenomes of four Polycelis species.
condon	Polycelis sp. NMA	P. nyingchica	Polycelis sp. QHY	P. yangchengensis
GCU	80	84	79	82
GCC	7	2	7	7
GCA	19	11	21	14
GCG	10	9	8	11
UGU	63	60	66	60
UGC	6	8	2	3
GAU	74	74	75	73
GAC	7	2	5	7
GAA	42	40	36	41
GAG	25	30	30	26
UUU	548	527	544	528
UUC	20	20	22	27
GGU	131	135	129	135
GGC	14	6	16	13
GGA	42	32	42	47
GGG	51	65	51	42
CAU	58	59	57	57
CAC	6	3	6	6
AUU	180	164	179	167
AUC	10	11	11	14
AUA	103	111	112	112
AAG	58	58	58	57
UUA	274	286	276	286
UUG	178	188	181	177
CUU	54	53	52	54
CUC	1	1	0	1
CUA	21	15	18	15
CUG	13	6	11	5
AUG	80	79	81	83
AAU	83	96	85	92
AAC	13	10	14	14
AAA	89	80	87	77
CCU	62	73	63	65
CCC	3	2	1	3
CCA	22	12	21	19
CCG	4	4	5	4
CAA	26	21	27	27
CAG	11	13	9	8
CGU	38	37	37	36
CGC	1	1	0	3
CGA	14	9	14	14
CGG	3	9	5	3
UCU	161	167	159	162
UCC	6	1	6	4
UCA	16	19	15	19
UCG	14	11	16	12
AGU	74	68	71	70
AGC	9	11	10	15
AGA	49	53	45	42
AGG	40	47	46	42
ACU	65	74	68	66
ACC	4	0	1	4
ACA	22	17	24	21
ACG	5	6	3	7
GUU	179	191	192	195
GUC	7	10	6	7
GUA	99	95	95	86
GUG	51	62	45	48
UGA	49	38	44	46
UGG	33	44	36	35
UAU	177	190	180	176
UAC	23	11	22	26
∑	3627	3621	3627	3598
