# Supplementary material for: Decoding the first mitogenomes of Polycelis (Platyhelminthes, Tricladida, Planariidae): genomic architecture, evolutionary dynamics, and phylogenomic implication
Source: BMC Genomics. 2026 Jan 5;27:130. doi: 10.1186/s12864-025-12467-z (PMC12870015; doi:10.1186/s12864-025-12467-z)
Supplement: Supplementary file 9 — Supplementary Material 9. [file 12864_2025_12467_MOESM9_ESM.xlsx]

## Sheet: Sheet1
Table S7 Nucleotide diversity (Pi) for all 12 PCGs of four Polycelis species.
	atp6	cox1	cox2	cox3	cytb	nad1	nad2	nad3	nad4	nad4L	nad5	nad6
Pi	0.0905	0.0821	0.0742	0.0978	0.0967	0.0969	0.104	0.0777	0.0973	0.0604	0.101	0.111
