# Supplementary material for: Decoding the first mitogenomes of Polycelis (Platyhelminthes, Tricladida, Planariidae): genomic architecture, evolutionary dynamics, and phylogenomic implication
Source: BMC Genomics. 2026 Jan 5;27:130. doi: 10.1186/s12864-025-12467-z (PMC12870015; doi:10.1186/s12864-025-12467-z)
Supplement: Supplementary file 10 — Supplementary Material 10. [file 12864_2025_12467_MOESM10_ESM.xlsx]

## Sheet: Sheet1
Table S8 Genetic distance for all 12 PCGs of six Planariidae species.
	atp6	cox1	cox2	cox3	cytb	nad1	nad2	nad3	nad4	nad4L	nad5	nad6
Crenobia alpina/ Phagocata gracilis	0.657	0.421	0.607	0.76	0.583	0.458	0.77	0.525	0.627	0.633	0.663	0.838
Crenobia alpina/ Polycelis sp. NMA	0.619	0.345	0.367	0.586	0.414	0.348	0.557	0.38	0.527	0.384	0.53	0.574
Crenobia alpina/ Polycelis sp. QHY	0.611	0.34	0.371	0.578	0.414	0.35	0.572	0.392	0.517	0.391	0.537	0.638
Crenobia alpinan/ P. nyingchica	0.611	0.335	0.354	0.584	0.388	0.35	0.567	0.364	0.512	0.371	0.534	0.614
Crenobia alpina/ P. yangchengensis	0.603	0.342	0.369	0.613	0.423	0.352	0.572	0.386	0.525	0.377	0.55	0.641
Phagocata gracilis/ Polycelis sp. NMA	0.657	0.417	0.638	0.696	0.494	0.39	0.689	0.486	0.535	0.546	0.533	0.663
Phagocata gracilis/ Polycelis sp. QHY	0.665	0.422	0.613	0.709	0.501	0.39	0.68	0.499	0.531	0.537	0.551	0.679
Phagocata gracilis/ P. nyingchica	0.697	0.414	0.627	0.749	0.501	0.388	0.661	0.449	0.555	0.528	0.541	0.703
Phagocata gracilis/ P. yangchengensis	0.649	0.422	0.609	0.726	0.513	0.398	0.671	0.468	0.54	0.511	0.544	0.691
Polycelis sp. NMA/ Polycelis sp. QHY	0.039	0.032	0.046	0.034	0.044	0.057	0.059	0.038	0.051	0.023	0.031	0.066
Polycelis sp. NMA/ P. nyingchica	0.151	0.141	0.119	0.173	0.136	0.154	0.151	0.103	0.149	0.089	0.159	0.166
Polycelis sp. NMA/ P. yangchengensis	0.05	0.053	0.046	0.065	0.059	0.059	0.066	0.034	0.066	0.041	0.054	0.068
Polycelis sp. QHY / P. nyingchica	0.153	0.133	0.104	0.159	0.14	0.157	0.148	0.118	0.152	0.099	0.149	0.164
Polycelis sp. QHY / P. yangchengensis	0.043	0.045	0.046	0.049	0.056	0.057	0.049	0.041	0.063	0.036	0.045	0.063
P. nyingchica/ P. yangchengensis	0.144	0.13	0.115	0.169	0.144	0.163	0.168	0.114	0.154	0.09	0.156	0.163
μ	0.423	0.266	0.335	0.443	0.321	0.271	0.425	0.293	0.367	0.31	0.372	0.449
