# Supplementary material for: Decoding the first mitogenomes of Polycelis (Platyhelminthes, Tricladida, Planariidae): genomic architecture, evolutionary dynamics, and phylogenomic implication
Source: BMC Genomics. 2026 Jan 5;27:130. doi: 10.1186/s12864-025-12467-z (PMC12870015; doi:10.1186/s12864-025-12467-z)
Supplement: Supplementary file 11 — Supplementary Material 11. [file 12864_2025_12467_MOESM11_ESM.xlsx]

## Sheet: Sheet1
Table S9 Genetic distance for all 12 PCGs of four Polycelis species.
	atp6	cox1	cox2	cox3	cytb	nad1	nad2	nad3	nad4	nad4L	nad5	nad6
Polycelis sp. NMA/ Polycelis sp. QHY	0.037	0.0306	0.0463	0.0325	0.049	0.0563	0.0653	0.041	0.049	0.0185	0.035	0.0636
Polycelis sp. NMA/ P. nyingchica	0.1535	0.1399	0.1168	0.1727	0.1528	0.1495	0.1599	0.1227	0.1518	0.0927	0.1684	0.1773
Polycelis sp. NMA/ P. yangchengensis	0.0531	0.052	0.0463	0.0623	0.0594	0.0574	0.0713	0.0315	0.0655	0.0412	0.0624	0.072
Polycelis sp. QHY/ P. nyingchica	0.152	0.1319	0.104	0.1597	0.156	0.1549	0.161	0.1448	0.1567	0.1012	0.163	0.1756
Polycelis sp. QHY/ P. yangchengensis	0.0451	0.0442	0.0446	0.0472	0.0547	0.0574	0.0556	0.0444	0.0614	0.0373	0.0545	0.0654
P. nyingchica/ P. yangchengensis	0.1498	0.1282	0.1151	0.1691	0.1593	0.1563	0.1804	0.1339	0.1555	0.089	0.1622	0.1802
μ	0.0984	0.0878	0.0789	0.107	0.105	0.105	0.116	0.0864	0.107	0.0633	0.108	0.122
