# Supplementary material for: Decoding the first mitogenomes of Polycelis (Platyhelminthes, Tricladida, Planariidae): genomic architecture, evolutionary dynamics, and phylogenomic implication
Source: BMC Genomics. 2026 Jan 5;27:130. doi: 10.1186/s12864-025-12467-z (PMC12870015; doi:10.1186/s12864-025-12467-z)
Supplement: Supplementary file 12 — Supplementary Material 12. [file 12864_2025_12467_MOESM12_ESM.xlsx]

## Sheet: Sheet1
Table S10 Ka/Ks ratios for all 12 PCGs of six Planariidae species.
	atp6	cox1	cox2	cox3	cytb	nad1	nad2	nad3	nad4	nad4L	nad5	nad6
Crenobia alpina/ Phagocata gracilis	0.512	0.223	0.457	0.686	0.466	0.224	0.54	0.137	0.415	0.284	0.298	0.488
Crenobia alpina/ Polycelis sp. NMA	0.514	0.135	0.233	0.524	0.31	0.279	0.454	0.221	0.343	0.271	0.282	0.401
Crenobia alpina/ Polycelis sp. QHY	0.515	0.14	0.217	0.534	0.309	0.277	0.417	0.194	0.381	0.223	0.264	0.266
Crenobia alpinan/ P. nyingchica	0.491	0.169	0.291	0.455	0.373	0.207	0.435	0.209	0.408	0.311	0.249	0.262
Crenobia alpina/ P. yangchengensis	0.594	0.142	0.24	0.422	0.304	0.27	0.404	0.227	0.348	0.23	0.249	0.241
Phagocata gracilis/ Polycelis sp. NMA	0.856	0.266	0.466	0.783	0.52	0.376	0.567	0.292	0.463	0.564	0.463	0.555
Phagocata gracilis/ Polycelis sp. QHY	0.767	0.254	0.572	0.744	0.507	0.362	0.619	0.254	0.503	0.546	0.454	0.599
Phagocata gracilis/ P. nyingchica	0.566	0.296	0.579	0.675	0.6	0.369	0.59	0.309	0.423	0.615	0.529	0.662
Phagocata gracilis/ P. yangchengensis	0.789	0.262	0.561	0.713	0.489	0.35	0.67	0.381	0.458	0.668	0.471	0.531
Polycelis sp. NMA/ Polycelis sp. QHY	0.046	0.02	0.039	0.068	0.019	0.053	0.011	0.026	0.009	0.069	0.195	0.046
Polycelis sp. NMA/ P. nyingchica	0.085	0.046	0.047	0.101	0.073	0.074	0.061	0.049	0.061	0.043	0.107	0.112
Polycelis sp. NMA/ P. yangchengensis	0.046	0.031	0.025	0.089	0.061	0.041	0.022	0.029	0.018	0.076	0.102	0.072
Polycelis sp. QHY/ Polycelis nyingchica	0.082	0.05	0.061	0.102	0.066	0.075	0.063	0.029	0.058	0.062	0.094	0.104
Polycelis sp. QHY/ P. yangchengensis	0.04	0.033	0.032	0.089	0.074	0.036	0.033	0.051	0.018	0.038	0.053	0.02
P. nyingchica/ P. yangchengensis	0.095	0.054	0.047	0.108	0.064	0.061	0.058	0.052	0.051	0.051	0.098	0.098
μ	0.4	0.141	0.258	0.406	0.282	0.203	0.329	0.164	0.264	0.27	0.26	0.297
