# Supplementary material for: Decoding the first mitogenomes of Polycelis (Platyhelminthes, Tricladida, Planariidae): genomic architecture, evolutionary dynamics, and phylogenomic implication
Source: BMC Genomics. 2026 Jan 5;27:130. doi: 10.1186/s12864-025-12467-z (PMC12870015; doi:10.1186/s12864-025-12467-z)
Supplement: Supplementary file 13 — Supplementary Material 13. [file 12864_2025_12467_MOESM13_ESM.xlsx]

## Sheet: Sheet1
Table S11 Ka/Ks ratios for all 12 PCGs of four Polycelis species.
	atp6	cox1	cox2	cox3	cytb	nad1	nad2	nad3	nad4	nad4L	nad5	nad6
Polycelis sp. NMA/ Polycelis sp. QHY	0.046	0.02	0.039	0.068	0.019	0.053	0.011	0.026	0.009	0.069	0.195	0.046
Polycelis sp. NMA/ P. nyingchica	0.085	0.046	0.047	0.101	0.073	0.074	0.061	0.049	0.061	0.043	0.107	0.112
Polycelis sp. NMA/ P. yangchengensis	0.046	0.031	0.025	0.089	0.061	0.041	0.022	0.029	0.018	0.076	0.102	0.072
Polycelis sp. QHY/ P. nyingchica	0.082	0.05	0.061	0.102	0.066	0.075	0.063	0.029	0.058	0.062	0.094	0.104
Polycelis sp. QHY/ P. yangchengensis	0.04	0.033	0.032	0.089	0.074	0.036	0.033	0.051	0.018	0.038	0.053	0.02
P. nyingchica/ P. yangchengensis	0.095	0.054	0.047	0.108	0.064	0.061	0.058	0.052	0.051	0.051	0.098	0.098
μ	0.066	0.039	0.042	0.093	0.06	0.056	0.041	0.039	0.036	0.056	0.108	0.075
